# Supplementary material for: Characterization of Polyphenols from Chenopodium botrys after Fractionation with Different Solvents and Study of Their In Vitro Biological Activity
Source: Molecules. 2023 Jun 16;28(12):4816. doi: 10.3390/molecules28124816 (PMC10300873; doi:10.3390/molecules28124816)
Supplement: Supplementary file 1 [file molecules-28-04816-s001.zip]

Archive with 1 entries (1 files):
- molecules-2433854 - Supplimentary-material.pdf
